# Supplementary material for: Citicoline Oral Solution Induces Functional Enhancement and Synaptic Plasticity in Patients with Open-Angle Glaucoma
Source: J Clin Med. 2025 Dec 27;15(1):223. doi: 10.3390/jcm15010223 (PMC12786903; doi:10.3390/jcm15010223)
Supplement: Supplementary file 1 [file jcm-15-00223-s001.zip]

Archive with 1 entries (1 files):
- jcm-4047785-supplementary.pdf
